# Supplementary material for: Cyclin A1 (CCNA1) inhibits osteoporosis by suppressing transforming growth factor-beta (TGF-beta) pathway in osteoblasts
Source: BMC Musculoskelet Disord. 2024 Mar 7;25:206. doi: 10.1186/s12891-024-07303-6 (PMC10919014; doi:10.1186/s12891-024-07303-6)
Supplement: Supplementary file 2 — Supplementary Material 2 [file 12891_2024_7303_MOESM2_ESM.xls]

## Sheet: 1
Relative expression of CCNA1	Normal	Osteoporosis
(fold change)	1.389	1.115
	1.105	2.172
	0.575	1.194
	0.593	2.134
	1.227	2.521
	0.735	1.878
	1.161	1.563
	1.285	2.448
	1.133	1.713
	1.078	1.261
	0.933	1.003
	0.555	1.97
	1.362	1.807
	1.519	0.569
	0.549	0.881
	0.427	1.772
	1.293	1.656
	1.068	1.984
	1.001	2.39
	0.851	0.873
Relative expression of CCNA1	Control	DEX
(fold change)	1.065	1.997
	0.991	2.173
	0.974	1.788

## Sheet: 2
Relative Alizarin Red	Control	DEX
Staining intensity	1.045	0.468
	0.932	0.487
	1.023	0.409
Relative ALP Staining intensity	Control	DEX
	0.99	0.638
	0.937	0.717
	1.063	0.592
Relative mRNA expression		Control			DEX
(fold change)	ALP	1.064	1.078	0.975	0.325	0.331	0.287
	OCN	1.07	1.009	1.061	0.467	0.412	0.373
	OPN	0.971	0.986	1.043	0.436	0.436	0.343
	Osterix	1.117	1	1.041	0.61	0.659	0.501
	BMP2	0.884	1.036	0.947	0.444	0.344	0.421
Relative protein expression		Control			DEX
(fold change)	ALP	0.865	1.069	1.066	0.207	0.155	0.183
	OCN	1.046	0.99	0.964	0.356	0.414	0.402
	OPN	1.018	1.036	0.946	0.197	0.188	0.222
	Osterix	0.865	1.006	1.129	0.261	0.248	0.293
	BMP2	0.955	0.941	1.104	0.373	0.346	0.321

## Sheet: 3
Relative expression of CCNA1	si-nc	si-CCNA11#	si-CCNA12#
(fold change)	0.937	0.533	0.339
	1.056	0.587	0.397
	1.007	0.677	0.412
Relative Alizarin Red	si-nc	si-CCNA1
Staining intensity	1.031	1.655
	1.035	1.859
	0.934	1.837
Relative ALP Staining intensity	si-nc	si-CCNA1
	1.16	2.822
	0.929	3.143
	0.911	3.374
Relative mRNA expression		si-nc			si-CCNA1
(fold change)	ALP	0.948	0.898	1.121	3.09	2.512	3.612
	OCN	1.232	0.895	0.919	4.326	3.125	3.377
	OPN	0.961	0.925	1.114	2.825	3.211	3.074
	Osterix	0.988	0.999	0.914	2.364	2.764	2.825
	BMP2	1.106	1.079	0.841	2.081	1.998	2.312
Relative protein expression		si-nc			si-CCNA1
(fold change)	ALP	0.863	0.984	1.153	1.928	1.955	2.506
	OCN	0.873	0.988	1.139	3.578	4.027	3.498
	OPN	1.1	1.018	0.882	3.652	3.234	3.003
	Osterix	1.059	1.032	0.909	4.085	4.262	4.16
	BMP2	1.106	1.005	0.89	4.462	4.698	4.165

## Sheet: 4
Relative protein expression	Control	DEX
of PARD6A (fold change)	0.892	0.758
	1.028	0.761
	1.08	0.945
Relative protein expression	Control	DEX
of IFNB1 (fold change)	0.967	0.7
	0.93	0.72
	1.103	0.878
p-SMAD2/SMAD2	Control	DEX
	1.03	0.212
	0.863	0.176
	1.107	0.196

## Sheet: 5
Relative protein expression		si-NC			si-CCNA1
(fold change)	p-SMAD2/SMAD2	0.988	0.936	1.076	3.207	3.541	3.733
	p-SMAD3/SMAD3	1.02	1.037	0.943	3.747	4.1	4.254
Relative Alizarin Red	si-nc	si-CCNA1	si-CCNA1+LY2109761
Staining intensity	1.059	1.85	1.383
	0.909	1.553	1.401
	1.032	1.642	1.296
Relative ALP Staining intensity	si-nc	si-CCNA1	si-CCNA1+LY2109761
	0.927	2.884	1.586
	1.11	2.55	1.622
	0.963	2.713	1.42
Relative mRNA expression		si-nc			si-CCNA1			si-CCNA1+LY2109761
(fold change)	ALP	1.16	0.941	0.948	2.815	2.829	2.977	1.541	1.819	1.445
	OCN	0.921	0.936	0.81	3.838	2.988	3.197	1.808	2.079	2.115
	OPN	1.134	0.977	0.889	3.935	3.409	3.218	2.073	1.596	1.93
	Osterix	1.029	1.022	1.115	2.514	2.269	2.595	1.195	1.408	1.3
	BMP2	0.997	1.005	0.809	2.043	2	1.857	1.279	1.15	1.257
Relative protein expression		si-NC			si-CCNA1			si-CCNA1+LY2109761
(fold change)	ALP	0.985	0.839	1.177	4.185	3.831	4.123	1.901	1.414	2.072
	OCN	0.888	0.99	1.122	5.033	4.818	4.324	2.268	1.951	2.221
	OPN	1.123	1.076	0.802	4.049	3.666	3.724	1.788	1.936	2.043
	Osterix	1.023	1.007	0.97	4.644	4.694	4.952	1.817	2.189	2.161
	BMP2	0.963	1.031	1.006	3.225	4.235	3.361	1.708	1.544	1.663

## Sheet: 6
Relative mRNA expression	Sham	OVX	OVX+LV-sh-NC	OVX+LV-sh-CCNA1
of CCNA1 (fold change)	1.175	2.394	2.216	1.205
	0.925	1.875	2.164	1.374
	0.964	2.285	2.228	1.547
	1.099	2.135	2.383	1.457
	1.08	2.249	2.519	1.181
	0.758	2.198	2.135	1.46
BV/TV (%)	Sham	OVX	OVX+LV-sh-NC	OVX+LV-sh-CCNA1
	25.954	17.701	16.103	21.698
	30.153	12.38	14.853	24.902
	30.89	15.384	11.079	22.698
	25.115	14.579	15.466	19.444
	28.873	15.126	15.616	22.507
	30.192	17.802	17.329	24.427
Tb.Th(μm)	Sham	OVX	OVX+LV-sh-NC	OVX+LV-sh-CCNA1
	66.923	57.887	61.952	68.57
	69.842	55.74	61.387	66.631
	71.037	59.291	57.552	63.969
	74.324	63.683	63.704	67.364
	67.281	62.537	58.924	66.505
	75.391	58.77	59.717	67.158
Tb.N (1/mm)	Sham	OVX	OVX+LV-sh-NC	OVX+LV-sh-CCNA1
	0.559	0.274	0.287	0.457
	0.499	0.249	0.175	0.311
	0.415	0.216	0.211	0.37
	0.476	0.237	0.276	0.358
	0.394	0.225	0.176	0.415
	0.38	0.19	0.258	0.447
Tb.Sp/μm	Sham	OVX	OVX+LV-sh-NC	OVX+LV-sh-CCNA1
	354.616	596.418	587.736	485.45
	411.26	613.797	522.167	436.155
	418.295	598.6	595.226	422.975
	367.241	596.201	563.493	475.67
	381.66	583.603	588.739	516.715
	349.73	520.397	563.766	392.568
BMD(g/cm3)	Sham	OVX	OVX+LV-sh-NC	OVX+LV-sh-CCNA1
	0.341	0.221	0.216	0.292
	0.393	0.232	0.225	0.31
	0.362	0.212	0.208	0.326
	0.372	0.239	0.201	0.309
	0.335	0.187	0.214	0.341
	0.314	0.238	0.232	0.28
